# Supplementary material for: The Bone Regeneration Capacity of BMP-2 + MMP-10 Loaded Scaffolds Depends on the Tissue Status
Source: Pharmaceutics. 2021 Jun 29;13(7):979. doi: 10.3390/pharmaceutics13070979 (PMC8308972; doi:10.3390/pharmaceutics13070979)
Supplement: Supplementary file 1 [file pharmaceutics-13-00979-s001.zip]

Archive with 1 entries (1 files):
- pharmaceutics-1264501-supplementary.pdf
